# Supplementary material for: HRD Testing of Ovarian Cancer in Routine Practice: What Are We Dealing With?
Source: Int J Mol Sci. 2023 Jun 22;24(13):10497. doi: 10.3390/ijms241310497 (PMC10342032; doi:10.3390/ijms241310497)
Supplement: Supplementary file 1 [file ijms-24-10497-s001.zip]

Archive with 1 entries (1 files):
- ijms-2442047-supplementary.xlsx
