# Supplementary material for: HRD Testing of Ovarian Cancer in Routine Practice: What Are We Dealing With?
Source: Int J Mol Sci. 2023 Jun 22;24(13):10497. doi: 10.3390/ijms241310497 (PMC10342032; doi:10.3390/ijms241310497)
Supplement: Supplementary file 1 [file ijms-24-10497-s001.zip › ijms-2442047-supplementary.xlsx]

## Sheet: Лист1
GENE	Variants
BRCA1	NM_007294.3:exon11:c.4035delA:p.E1346Kfs*20
BRCA2	NM_000059.3:exon14:c.7251_7252delCA:p.H2417Qfs*3
BRCA1	NM_007294.3:exon11:c.1510delC:p.R504Vfs*28
BRCA1	NM_007294.3:exon11:c.1961del:p.K654Sfs*47
BRCA2	NM_000059.3:exon11:c.6070C>T:p.Q2024*
BRCA1	NM_007294.3:exon20:c.5266dup:p.Q1756Pfs*74
BRCA2	NM_000059.3:exon11:c.5682C>G:p.Y1894*
BRCA2	NM_000059.3:exon11:c.3860dup:p.N1287Kfs*2
BRCA1	NM_007294.3:exon20:c.5251C>T:p.R1751*
BRCA1	NM_007294.3:intron13:c.4357+1G>T
BRCA2	NM_000059.3:exon11:c.3774_3775del:p.I1258Mfs*6
BRCA2	NM_000059.3:intron5:c.475+1G>A
BRCA2	NM_000059.3:exon13:c.7007G>A:p.R2336H
BRCA2	NM_000059.3:exon11:c.6131del:p.G2044Afs*7
BRCA2	NM_000059.3:exon11:c.5073dup:p.W1692Mfs*3
BRCA1	NM_007294.3:exon11:c.1058G>A:p.W353*
BRCA2	NM_000059.3:exon14:c.7212del:p.V2405Sfs*62
BRCA1	NM_007294.3:intron5:c.212+2T>A:p.?
BRCA1	NM_007294.3:exon18:c.5135G>A:p.W1712*
BRCA1	NM_007294.4:exon15:c.4675G>A:p.E1559K
BRCA2	NM_000059.3:exon11:c.5286T>G:p.Y1762*
BRCA2	NM_000059.3:exon11:c.4322_4323del:p.E1441Vfs*3
BRCA1	NM_007294.4:exon13:c.4327C>T:p.R1443*
BRCA1	NM_007294.4:exon11:c.2643del:p.E881Dfs*12
BRCA1	NM_007294.4:exon12:c.4110del:p.C1372Vfs*21
BRCA2	NM_000059.3:exon11:c.5162del:p.N1721Tfs*4
BRCA2	NM_000059.3:exon10:c.1414C>T:p.Q472*
BRCA1	NM_007294.4:exon14:c.4463del:p.N1488Ifs*17
BRCA2	NM_000059.3:exon11:c.2808_2811del:p.A938Pfs*21
BRCA1	NM_007294.4:exon11:c.3247_3251del:p.M1083*
BRCA1	NM_007294.4:exon17:c.4998C>A:p.Y1666*
BRCA2	NM_000059.3:exon17:c.7868A>G:p.H2623R
BRCA2	NM_000059.3:exon11:c.5351dup:p.N1784Kfs*3
BRCA1	NM_007294.4:exon11:c.1687C>T:p.Q563*
BRCA2	NM_000059.3:exon11:c.3847_3848del:p.V1283Kfs*2
BRCA1	NM_007294.4:intron17:c.5075-1G>T:p.?
BRCA2	NM_000059.3:exon11:c.3545_3546del:p.F1182*
BRCA1	NM_007294.4:exon11:c.2157dup:p.E720Rfs*6
BRCA1	NM_007294.4:exon11:c.3331C>T:p.Q1111*
BRCA2	NM_000059.3:exon11:c.6807del:p.I2269Mfs*11
BRCA2	NM_000059.3:exon11:c.3436_3455del:p.E1146Kfs*5
BRCA1	NM_007294.4:exon11:c.3257T>G:p.L1086*
BRCA1	NM_007294.4:intron2:c.80+5G>T:p.?
BRCA2	NM_000059.3:exon11:c.3234_3235insGTGTT:p.S1079Vfs*10
BRCA1	NM_007294.4:exon11:c.2285_2286del:p.R762Ifs*5
BRCA1	NM_007294.4:intron14:c.4485-1G>T:p.?
BRCA1	NM_007294.4:exon11:c.1016dup:p.V340Gfs*6
BRCA2	NM_000059.3:exon11:c.3114del:p.P1039Lfs*4
BRCA2	NM_000059.3:exon8:c.658_659del:p.V220Ifs*4
BRCA2	NM_000059.3:exon11:c.2899_2900del:p.L967Rfs*14
BRCA1	NM_007294.4:intron18:c.5152+1G>T:p.?
BRCA2	NM_000059.3:exon11:c.6656C>G:p.S2219*
BRCA2	NM_000059.3:exon23:c.9117G>A:p.P3039=
BRCA1	NM_007294.4:exon2:c.68_69del:p.E23Vfs*17
BRCA2	NM_000059.3:exon11:c.3637G>T:p.E1213*
BRCA1	NM_007294.4:exon11:c.844_850dup:p.Q284Lfs*5
BRCA2	NM_000059.3:exon11:c.6082_6086del:p.E2028Kfs*19
BRCA1	NM_007294.4:exon24:c.5510G>C:p.W1837S
BRCA1	NM_007294.3:intron14:c.4484+1G>C:p.?
BRCA2	NM_000059.3:intron2:c.68-2A>T:p.?
BRCA1	NM_007294.4:exon11:c.3117del:p.S1040Afs*8
BRCA1	NM_007294.4:exon13:c.4270C>T:p.Q1424*
BRCA1	NM_007294.3:exon2:c.53T>C:p.M18T
